# Supplementary material for: Impact of COVID-19 pandemic on Tuberculosis and HIV services in Ghana: An interrupted time series analysis
Source: PLoS One. 2023 Sep 20;18(9):e0291808. doi: 10.1371/journal.pone.0291808 (PMC10511085; doi:10.1371/journal.pone.0291808)
Supplement: S1 Dataset — (XLSX) [file pone.0291808.s001.xlsx]

## Sheet: TB case notification
	cases notified	case notification rate per 100,000 population per year
2016-01-01	1200	50.5584
2016-02-01	1163	48.9995
2016-03-01	1285	54.1396
2016-04-01	1124	47.3563
2016-05-01	1105	46.5558
2016-06-01	1173	49.4208
2016-07-01	879	37.034
2016-08-01	1029	43.3538
2016-09-01	1559	65.6837
2016-10-01	893	37.6238
2016-11-01	1063	44.7863
2016-12-01	1190	50.137
2017-01-01	1275	52.5386
2017-02-01	1146	47.2229
2017-03-01	1386	57.1125
2017-04-01	1216	50.1074
2017-05-01	1186	48.8712
2017-06-01	1185	48.83
2017-07-01	1013	41.7424
2017-08-01	1151	47.4289
2017-09-01	1088	44.8329
2017-10-01	1162	47.8822
2017-11-01	957	39.4348
2017-12-01	1111	45.7807
2018-01-01	1380	55.6319
2018-02-01	1234	49.7462
2018-03-01	1276	51.4394
2018-04-01	1151	46.4002
2018-05-01	1122	45.2312
2018-06-01	1011	40.7564
2018-07-01	1059	42.6914
2018-08-01	1171	47.2065
2018-09-01	977	39.3858
2018-10-01	1219	49.1415
2018-11-01	1165	46.9646
2018-12-01	1110	44.7474
2019-01-01	1380	54.4417
2019-02-01	1214	47.8929
2019-03-01	1259	49.6682
2019-04-01	1192	47.025
2019-05-01	1228	48.4452
2019-06-01	1130	44.5791
2019-07-01	1230	48.5241
2019-08-01	1196	47.1828
2019-09-01	1043	41.1469
2019-10-01	1309	51.6407
2019-11-01	1273	50.2205
2019-12-01	1103	43.5139
2020-01-01	1434	55.3794
2020-02-01	1214	46.8832
2020-03-01	1298	50.1272
2020-04-01	970	37.4603
2020-05-01	814	31.4357
2020-06-01	855	33.0191
2020-07-01	791	30.5475
2020-08-01	932	35.9927
2020-09-01	891	34.4094
2020-10-01	1011	39.0436
2020-11-01	1100	42.4807
2020-12-01	1142	44.1027

## Sheet: HIV
Period / Data	Clients tested for HIV	HIV positive clients initiating ARV
2016-01-01	20400	1567
2016-02-01	21557	1731
2016-03-01	29850	1861
2016-04-01	26318	1792
2016-05-01	23184	1606
2016-06-01	24755	1809
2016-07-01	27660	1600
2016-08-01	31094	1766
2016-09-01	25915	1306
2016-10-01	43742	1874
2016-11-01	34034	2316
2016-12-01	40463	1815
2017-01-01	29582	2423
2017-02-01	29775	2252
2017-03-01	37966	2584
2017-04-01	42679	2059
2017-05-01	34316	2265
2017-06-01	32575	2231
2017-07-01	31274	1975
2017-08-01	37995	2401
2017-09-01	37660	2069
2017-10-01	42708	2332
2017-11-01	46177	2696
2017-12-01	53039	2010
2018-01-01	58600	2932
2018-02-01	70610	2654
2018-03-01	89231	2786
2018-04-01	72463	2668
2018-05-01	66697	3016
2018-06-01	63004	2492
2018-07-01	58415	2430
2018-08-01	56819	2631
2018-09-01	58246	2274
2018-10-01	70388	2844
2018-11-01	89924	2841
2018-12-01	81812	2385
2019-01-01	77719	3050
2019-02-01	83890	2851
2019-03-01	88583	3309
2019-04-01	95114	3172
2019-05-01	82354	3206
2019-06-01	79204	2837
2019-07-01	85170	3055
2019-08-01	88419	2864
2019-09-01	86235	3197
2019-10-01	95739	2984
2019-11-01	95395	2896
2019-12-01	104626	2782
2020-01-01	76941	2714
2020-02-01	89598	2725
2020-03-01	83781	2628
2020-04-01	66945	3668
2020-05-01	77254	2309
2020-06-01	79613	2261
2020-07-01	81219	2244
2020-08-01	82163	2610
2020-09-01	78454	2302
2020-10-01	90731	2886
2020-11-01	95439	2852
2020-12-01	78171	3047
